# Supplementary material for: Private patient perceptions about a public programme; what do private Indian tuberculosis patients really feel about directly observed treatment?
Source: BMC Public Health. 2010 Jun 22;10:357. doi: 10.1186/1471-2458-10-357 (PMC2903519; doi:10.1186/1471-2458-10-357)
Supplement: Additional file 2 — Table 1. A summary of the demographic characteristics of all the participants [file 1471-2458-10-357-S2.XLS]

## Sheet: Sheet1
Demographic characteristics	Patients with TB (N=200)
	n (%)
Age, years
Median (range)	35 (14-75)
Sex
Male	107 (53.5)
Female	93 (46.5)
Education
Doctors	2 (1)
Post-graduate	42 (21)
Graduate	98 (49)
Secondary school grade	45 (22.5)
Primary school grade	11 (5.5)
Illiterate	1 (0.5)
Do not wish to respond	1 (0.5)
Occupation
Skilled	92 (46)
Semi-skilled	25 (12.5)
Unskilled	5 (2.5)
Unemployed	4 (2)
Students	12 (6)
Retired	10 (5)
Housewives	45 (22.5)
Do not wish to respond	7 (3.5)
Monthly family income, USD
> 1250	62 (31)
626 – 1250	39 (19.5)
251 – 625	41 (20.5)
125 – 250	39 (19.5)
< 125	16 (8)
Do not wish to respond	3 (1.5)
