# Supplementary material for: Private patient perceptions about a public programme; what do private Indian tuberculosis patients really feel about directly observed treatment?
Source: BMC Public Health. 2010 Jun 22;10:357. doi: 10.1186/1471-2458-10-357 (PMC2903519; doi:10.1186/1471-2458-10-357)
Supplement: Additional file 3 — Table 2. A summary of the responses of the participants to the interview questionnaire [file 1471-2458-10-357-S3.XLS]

## Sheet: Sheet1
	Yes	No
Have you heard of the new strategy to fight TB called DOTS?	30 (15%)	170 (85%)
Do you find this form of treatment acceptable?	64 (32%)	136 (68%)
(After being explained what DOTS is)
Explain your answer to the above	30 (15%) - Supervised treatment/patient does not miss any dose	80 (40%) - Time consuming method/cumbersome
	18 (9%) - Free treatment offered	26 (13%) - Poor quality of treatment offered by services involving the government
		6 (3%) - Lack of privacy
	6 (3%) - other reasons
		12 (6%) - other reasons
	10 (5%) - no response
		12 (6%) - no response
Would you be prepared to visit a TB clinic thrice a week to receive your drugs?	51 (25.5%)	149 (74.5%)
Would you prefer buying the drugs yourself once a month?	183 (91.5%)	17 (8.5%)
Would you be prepared to have a doctor or nurse actually observe you swallow each dose of your TB medication?	110 (55%)	90 (45%)
If you are not prepared to have a doctor or nurse actually observe you swallow each dose of your TB medication , please explain why not	N/A	36 (18%) - I am a responsible person/I know the importance of taking drugs as advised
		9 (4.5%) - It is embarrassing to be watched
		45 (22.5%) – no response
Why did you choose to see a private TB specialist instead of a government TB clinic?	136(68%) – Poor quality of healthcare in government services:
	a) Poor quality of care (51, 25.5%)
	b) General lack of trust (27, 13.5%)
	c) Long waits (18, 9%)
	d) Lack of attention and poor attitude of physicians
	(15, 7.5%)
	e) Lack of hygiene (12, 6%)
	f) Others (13, 6.5%)
	50(25%) – Preference of doctor/referral to specific doctor by family physician/word-of-mouth recommendation of specific doctor at the institution
	14 (7%) – no response
