# Supplementary material for: Private patient perceptions about a public programme; what do private Indian tuberculosis patients really feel about directly observed treatment?
Source: BMC Public Health. 2010 Jun 22;10:357. doi: 10.1186/1471-2458-10-357 (PMC2903519; doi:10.1186/1471-2458-10-357)
Supplement: Additional file 4 — Annex 1. Abbreviated form of the questionnaire highlighting the salient questions asked [file 1471-2458-10-357-S4.XLS]

## Sheet: Sheet1
PART 1	DEMOGRAPHICS
PART 2	KNOWLEDGE:
	1. “Have you heard of the new strategy to fight TB called DOTS?”
	2. “If yes, what is the full form and what does it involve?”
PART 3 (After being explained what	ATTITUDE:
DOTS is)	1. “Would you be prepared to visit a TB clinic thrice a week to receive your drugs?”
	2. “Would you prefer buying the drugs yourself once a month?”
	3. “Would you be prepared to have a doctor or nurse actually observe you swallow each dose of your TB medication?”
	4. “If you are not prepared to have a doctor or nurse actually observe you swallow each dose of your TB medication , please explain why not”
PART 4	PRACTICE:
	1. “Why did you choose to see a private TB specialist instead of a government TB clinic?”
